# Supplementary material for: Benchmark Study of the Electronic States of the LiRb Molecule: Ab Initio Calculations with the Fock Space Coupled Cluster Approach
Source: Molecules. 2023 Nov 17;28(22):7645. doi: 10.3390/molecules28227645 (PMC10675596; doi:10.3390/molecules28227645)
Supplement: Supplementary file 1 [file molecules-28-07645-s001.zip]

Archive with 19 entries (19 files):
- figS1.pdf
- figS2.pdf
- lirb_sapporo_pi_delta_singlet.pdf
- lirb_sapporo_pi_delta_singlet_asymptotic.pdf
- lirb_sapporo_pi_delta_triplet.pdf
- lirb_sapporo_pi_delta_triplet_asymptotic.pdf
- lirb_sapporo_sigma_plus_singlet.pdf
- lirb_sapporo_sigma_plus_singlet_asymptotic.pdf
- lirb_sapporo_sigma_plus_triplet.pdf
- lirb_sapporo_sigma_plus_triplet_asymptotic.pdf
- lirb_unanorccplus_pi_delta_singlet.pdf
- lirb_unanorccplus_pi_delta_singlet_asymptotic.pdf
- lirb_unanorccplus_pi_delta_triplet.pdf
- lirb_unanorccplus_pi_delta_triplet_asymptotic.pdf
- lirb_unanorccplus_sigma_plus_singlet.pdf
- lirb_unanorccplus_sigma_plus_singlet_asymptotic.pdf
- lirb_unanorccplus_sigma_plus_triplet.pdf
- lirb_unanorccplus_sigma_plus_triplet_asymptotic.pdf
- supplementary_material.pdf
